# Supplementary material for: Characterization of Peptaibols Produced by a Marine Strain of the Fungus Trichoderma endophyticum via Mass Spectrometry, Genome Mining and Phylogeny-Based Prediction
Source: Metabolites. 2023 Feb 3;13(2):221. doi: 10.3390/metabo13020221 (PMC9961477; doi:10.3390/metabo13020221)
Supplement: Supplementary file 1 [file metabolites-13-00221-s001.zip]

Archive with 1 entries (1 files):
- metabolites-2162124-supplementary.pdf
